# Supplementary material for: Chromosome-Level Reference Genome of the Beach False Foxglove, Agalinis fasciculata (Orobanchaceae)
Source: Genome Biol Evol. 2026 May 15;18(5):evag116. doi: 10.1093/gbe/evag116 (PMC13221651; doi:10.1093/gbe/evag116)
Supplement: evag116_Supplementary_Data [file evag116_supplementary_data.zip]

Archive with 2 entries (2 files):
- SupplementaryFigures_Accepted.docx
- SupplementaryTables_R1.pdf
